# Supplementary material for: High Extra Virgin Olive Oil Consumption Is Linked to a Lower Prevalence of NAFLD with a Prominent Effect in Obese Subjects: Results from the MICOL Study
Source: Nutrients. 2023 Nov 4;15(21):4673. doi: 10.3390/nu15214673 (PMC10647576; doi:10.3390/nu15214673)
Supplement: Supplementary file 1 [file nutrients-15-04673-s001.zip]

Archive with 1 entries (1 files):
- nutrients-2672630-supplementary.pdf
